# Supplementary material for: Simultaneous Delivery of Econazole, Terbinafine and Amorolfine with Improved Cutaneous Bioavailability: A Novel Micelle-Based Antifungal “Tri-Therapy”
Source: Pharmaceutics. 2022 Jan 24;14(2):271. doi: 10.3390/pharmaceutics14020271 (PMC8880516; doi:10.3390/pharmaceutics14020271)
Supplement: Supplementary file 1 [file pharmaceutics-14-00271-s001.zip]

Archive with 1 entries (1 files):
- pharmaceutics-1555217-supplementary.pdf
